# Supplementary material for: Integrated analysis of single-cell RNA sequencing and bulk RNA data reveals gene regulatory networks and targets in dilated cardiomyopathy
Source: Sci Rep. 2024 Jun 17;14:13942. doi: 10.1038/s41598-024-64693-2 (PMC11183045; doi:10.1038/s41598-024-64693-2)
Supplement: Supplementary file 9 — Supplementary Table 1. [file 41598_2024_64693_MOESM9_ESM.xlsx]

## Sheet: Sheet1
group	CellType	Freq	Total	Percent
DCM	Cardiomyocytes	944	2577	0.366317
Normal	Cardiomyocytes	5537	9353	0.592003
DCM	Endothelial cells	793	2577	0.307722
Normal	Endothelial cells	1939	9353	0.207313
DCM	Fibroblasts	280	2577	0.108653
Normal	Fibroblasts	688	9353	0.0735593
DCM	Pericytes	192	2577	0.0745052
Normal	Pericytes	437	9353	0.046723
DCM	Smooth muscle cells	122	2577	0.0473419
Normal	Smooth muscle cells	306	9353	0.0327168
DCM	Macrophages	86	2577	0.0333721
Normal	Macrophages	224	9353	0.0239495
DCM	T cell	72	2577	0.0279395
Normal	T cell	145	9353	0.015503
DCM	Epithelial cells	88	2577	0.0341482
Normal	Epithelial cells	77	9353	0.00823265
