# Supplementary material for: Integrated analysis of single-cell RNA sequencing and bulk RNA data reveals gene regulatory networks and targets in dilated cardiomyopathy
Source: Sci Rep. 2024 Jun 17;14:13942. doi: 10.1038/s41598-024-64693-2 (PMC11183045; doi:10.1038/s41598-024-64693-2)
Supplement: Supplementary file 10 — Supplementary Table 2. [file 41598_2024_64693_MOESM10_ESM.xlsx]

## Sheet: Sheet1
gene	status	celltype	group	residual	cluster
FOSB(+)	OK	0.102781	0.285437	0.611783	M6
HNF4A(+)	OK	0.0691778	0.213434	0.717388	M1
JUND(+)	OK	0.152377	0.19053	0.657093	M6
HES1(+)	OK	0.149154	0.182384	0.668462	M3
FOS(+)	OK	0.0566911	0.174112	0.769197	M6
JUN(+)	OK	0.135297	0.152386	0.712316	M6
PLAG1(+)	OK	0.13353	0.151252	0.715218	M1
MAFF(+)	OK	0.474713	0.148975	0.376312	M7
JUNB(+)	OK	0.0626641	0.142649	0.794687	M6
GATA5(+)	OK	0.124315	0.141658	0.734027	M1
ZNF131(+)	OK	0.0123041	0.133225	0.854471	M6
CEBPD(+)	OK	0.105934	0.127968	0.766098	M6
FOSL1(+)	OK	0.374216	0.124823	0.500961	M6
FOSL2(+)	OK	0.121516	0.124557	0.753928	M6
KLF4(+)	OK	0.229184	0.103395	0.667422	M3
POU3F1(+)	OK	0.0389555	0.0932701	0.867774	M2
ZSCAN12(+)	OK	0.0420046	0.0932449	0.86475	M6
NFATC2(+)	OK	0.164907	0.0914884	0.743605	M3
NFKB2(+)	OK	0.200068	0.0908365	0.709096	M3
GATA3(+)	OK	0.243896	0.0896118	0.666492	M3
KLF2(+)	OK	0.264646	0.0892357	0.646119	M3
CEBPA(+)	OK	0.367835	0.0887189	0.543446	M6
EGR2(+)	OK	0.0647809	0.0886277	0.846591	M6
EOMES(+)	OK	0.0442542	0.0869131	0.868833	M6
CEBPB(+)	OK	0.161323	0.0832179	0.755459	M1
MAFB(+)	OK	0.180724	0.0829842	0.736292	M1
ZFPM1(+)	OK	0.0243855	0.0829791	0.892635	M1
RARA(+)	OK	0.142228	0.082541	0.775231	M6
GATA1(+)	OK	0.0202848	0.0817022	0.898013	M6
REL(+)	OK	0.0530347	0.0805845	0.866381	M6
ELF1(+)	OK	0.0851394	0.0791288	0.835732	M6
BCLAF1(+)	OK	0.0269156	0.0775138	0.895571	M6
FOXP1(+)	OK	0.0802776	0.0763825	0.84334	M6
IRF1(+)	OK	0.246856	0.073512	0.679632	M3
NR2F1(+)	OK	0.21478	0.0734661	0.711754	M1
PRDM1(+)	OK	0.128078	0.0728545	0.799067	M3
IRF3(+)	OK	0.0312989	0.0688926	0.899809	M6
RFXANK(+)	OK	0.0954421	0.0649938	0.839564	M3
E2F3(+)	OK	0.0827181	0.062738	0.854544	M6
EGR1(+)	OK	0.128996	0.0616296	0.809374	M1
ETS2(+)	OK	0.178514	0.0595098	0.761976	M3
ETS1(+)	OK	0.239783	0.0591878	0.701029	M3
DLX3(+)	OK	0.0351637	0.0588939	0.905942	M5
ZBTB25(+)	OK	0.0719706	0.0586071	0.869422	M6
KLF8(+)	OK	0.0171605	0.0581235	0.924716	M7
SCAND1(+)	OK	0.0460935	0.0573226	0.896584	M6
FOXA1(+)	OK	0.103018	0.0569782	0.840004	M2
NR2C1(+)	OK	0.0919343	0.0557627	0.852303	M7
WT1(+)	OK	0.614974	0.0557145	0.329311	M3
PRDM5(+)	OK	0.0496798	0.0549566	0.895364	M6
SOX17(+)	OK	0.215795	0.0546981	0.729507	M3
RUNX3(+)	OK	0.435756	0.0545151	0.509729	M6
HNF4G(+)	OK	0.0332471	0.0544208	0.912332	M3
ELK3(+)	OK	0.270534	0.0543515	0.675115	M3
PGR(+)	OK	0.192425	0.05391	0.753665	M1
RAX(+)	OK	0.0367813	0.0537543	0.909464	M3
GATAD1(+)	OK	0.011606	0.0525536	0.93584	M6
YY1(+)	OK	0.0483848	0.0524399	0.899175	M6
TLX2(+)	OK	0.220181	0.0520034	0.727816	M3
EP300(+)	OK	0.0354359	0.0517429	0.912821	M6
HOXB2(+)	OK	0.230321	0.051481	0.718198	M6
RXRA(+)	OK	0.0418435	0.0514457	0.906711	M6
ELK1(+)	OK	0.0533326	0.0513267	0.895341	M6
THRA(+)	OK	0.0806014	0.0493191	0.870079	M1
GLIS1(+)	OK	0.116149	0.0493083	0.834543	M7
CLOCK(+)	OK	0.0281365	0.0491506	0.922713	M7
ETV3(+)	OK	0.022102	0.049136	0.928762	M6
MYC(+)	OK	0.0643461	0.0487048	0.886949	M3
ELF4(+)	OK	0.112975	0.0478484	0.839177	M6
PITX2(+)	OK	0.171291	0.0459589	0.78275	M1
HIC1(+)	OK	0.334191	0.0435536	0.622256	M3
FLI1(+)	OK	0.254626	0.0430151	0.702358	M3
CREB3L2(+)	OK	0.0614632	0.0428289	0.895708	M6
MEF2D(+)	OK	0.207411	0.0425506	0.750038	M1
BCL6(+)	OK	0.304828	0.0423525	0.652819	M7
TEAD4(+)	OK	0.0333031	0.0419809	0.924716	M3
ERG(+)	OK	0.198759	0.0412879	0.759953	M3
LHX9(+)	OK	0.228985	0.0410309	0.729985	M3
GATA2(+)	OK	0.229423	0.0405903	0.729986	M3
NKX3-1(+)	OK	0.0157256	0.0405744	0.9437	M1
CEBPG(+)	OK	0.0487412	0.0402086	0.91105	M6
ETV1(+)	OK	0.212045	0.039681	0.748274	M1
BACH2(+)	OK	0.268686	0.0395445	0.691769	M6
HSF1(+)	OK	0.0739998	0.0394846	0.886516	M1
PBX1(+)	OK	0.232852	0.0394119	0.727736	M6
NFKB1(+)	OK	0.160829	0.0392743	0.799896	M6
NR3C1(+)	OK	0.0448619	0.0390685	0.91607	M3
ELF2(+)	OK	0.0368599	0.038347	0.924793	M6
ARID3A(+)	OK	0.0868884	0.0379026	0.875209	M3
ZBTB11(+)	OK	0.0106872	0.0377527	0.95156	M7
ERF(+)	OK	0.0401731	0.0367878	0.923039	M6
PAX7(+)	OK	0.0105802	0.0363408	0.953079	M7
MYBL1(+)	OK	0.147086	0.0362598	0.816654	M1
TAF1(+)	OK	0.0323418	0.0361791	0.931479	M6
SP1(+)	OK	0.207828	0.0356166	0.756556	M6
EBF1(+)	OK	0.261316	0.0353202	0.703364	M3
SIX4(+)	OK	0.0800637	0.0330087	0.886928	M1
HDAC2(+)	OK	0.0641166	0.0328335	0.90305	M6
NFE2(+)	OK	0.548179	0.0326496	0.419172	M3
ZNF304(+)	OK	0.0130206	0.0322103	0.954769	M6
RFX5(+)	OK	0.035147	0.031913	0.93294	M6
ATF3(+)	OK	0.151893	0.0315027	0.816605	M1
MAFG(+)	OK	0.0580948	0.0313844	0.910521	M6
MEF2A(+)	OK	0.151845	0.029943	0.818212	M1
STAT5A(+)	OK	0.0115086	0.0298927	0.958599	M7
ETV6(+)	OK	0.0351675	0.029329	0.935503	M6
BCL3(+)	OK	0.273959	0.0292408	0.6968	M3
ZNF382(+)	OK	0.0352958	0.0291804	0.935524	M1
CPEB1(+)	OK	0.152675	0.0291189	0.818207	M1
GABPA(+)	OK	0.0485734	0.028921	0.922506	M6
FOXG1(+)	OK	0.0400342	0.0288722	0.931094	M1
FOXA2(+)	OK	0.135651	0.027916	0.836433	M3
ZNF420(+)	OK	0.0292641	0.0276402	0.943096	M6
RFX2(+)	OK	0.225809	0.0272408	0.74695	M7
ESRRB(+)	OK	0.106553	0.026979	0.866468	M1
ZNF629(+)	OK	0.0154958	0.0267368	0.957767	M7
CREB1(+)	OK	0.0465478	0.0249985	0.928454	M6
IKZF1(+)	OK	0.564548	0.0248873	0.410565	M6
IRF9(+)	OK	0.15957	0.0247729	0.815657	M3
CRX(+)	OK	0.0138422	0.0244751	0.961683	M1
FOXA3(+)	OK	0.0193715	0.0243141	0.956314	M4
TEF(+)	OK	0.0675291	0.0235791	0.908892	M7
ATF1(+)	OK	0.0605415	0.0235034	0.915955	M6
TFAP2A(+)	OK	0.0266195	0.0231291	0.950251	M7
NR2F6(+)	OK	0.23343	0.0230274	0.743542	M1
GSC(+)	OK	0.0455235	0.0230137	0.931463	M4
RUNX1(+)	OK	0.417974	0.0228321	0.559193	M3
LHX1(+)	OK	0.0286797	0.0228217	0.948499	M4
ZFP62(+)	OK	0.0459981	0.022664	0.931338	M1
CREBL2(+)	OK	0.011951	0.0220985	0.96595	M5
ZNF202(+)	OK	0.0348819	0.021973	0.943145	M1
TBP(+)	OK	0.0203924	0.0219001	0.957707	M6
TCF7L1(+)	OK	0.0131251	0.021817	0.965058	M6
NFIC(+)	OK	0.149106	0.0218126	0.829082	M1
ZNF480(+)	OK	0.0791366	0.0217617	0.899102	M1
SOX2(+)	OK	0.0733018	0.0217248	0.904973	M3
OLIG2(+)	OK	0.0250945	0.021238	0.953667	M1
ZNF19(+)	OK	0.0291541	0.0212248	0.949621	M4
IRF8(+)	OK	0.452669	0.0208321	0.526498	M6
MYCN(+)	OK	0.0189836	0.0206824	0.960334	M3
ELK4(+)	OK	0.0355054	0.0206474	0.943847	M6
TFAP2C(+)	OK	0.0855487	0.0205961	0.893855	M1
RREB1(+)	OK	0.022737	0.0204525	0.956811	M7
ZNF786(+)	OK	0.0311598	0.0200296	0.948811	M3
ZBTB7A(+)	OK	0.023606	0.0199583	0.956436	M6
GATA4(+)	OK	0.114375	0.0195295	0.866096	M1
ZNF200(+)	OK	0.125329	0.0194074	0.855263	M6
ZEB1(+)	OK	0.0587278	0.0190208	0.922251	M6
CREB3L4(+)	OK	0.0304182	0.0182702	0.951312	M7
STAT1(+)	OK	0.108918	0.0179833	0.873098	M6
MYF5(+)	OK	0.0151133	0.0175708	0.967316	M4
SPI1(+)	OK	0.483427	0.0166683	0.499905	M6
MITF(+)	OK	0.251486	0.0166164	0.731898	M1
IRX4(+)	OK	0.00368646	0.0165358	0.979778	M4
GATA6(+)	OK	0.184602	0.0160093	0.799389	M1
NEUROG2(+)	OK	0.00771697	0.015971	0.976312	M4
ETV7(+)	OK	0.103316	0.0156328	0.881051	M6
TAF6(+)	OK	0.0223011	0.0156049	0.962094	M7
KLF13(+)	OK	0.117283	0.0155361	0.867181	M6
NKX2-1(+)	OK	0.243127	0.0152277	0.741646	M6
GCM2(+)	OK	0.0754632	0.0151929	0.909344	M1
ETV4(+)	OK	0.103412	0.0151831	0.881405	M7
GABPB1(+)	OK	0.0575234	0.0149826	0.927494	M6
MSC(+)	OK	0.317084	0.0148716	0.668044	M6
MEIS1(+)	OK	0.181028	0.0148107	0.804161	M1
ZNF419(+)	OK	0.0382127	0.0147612	0.947026	M4
POU2F1(+)	OK	0.0583456	0.0144545	0.9272	M6
MXI1(+)	OK	0.0948994	0.014316	0.890785	M1
FEV(+)	OK	0.131399	0.0143016	0.854299	M1
HOXA6(+)	OK	0.109788	0.0138571	0.876355	M5
IKZF3(+)	OK	0.583129	0.0135438	0.403327	M6
ZNF829(+)	OK	0.0525149	0.0135013	0.933984	M4
BCL6B(+)	OK	0.323308	0.0133155	0.663377	M3
SMAD3(+)	OK	0.0333272	0.0132585	0.953414	M7
EBF2(+)	OK	0.52203	0.0132212	0.464749	M3
NFIL3(+)	OK	0.232196	0.0131846	0.75462	M1
TBX21(+)	OK	0.383234	0.0131003	0.603666	M6
NFIA(+)	OK	0.361826	0.0130694	0.625105	M3
MAZ(+)	OK	0.0732431	0.0129964	0.91376	M5
ASCL1(+)	OK	0.114917	0.0129385	0.872145	M4
TFAP2B(+)	OK	0.116262	0.0129047	0.870833	M1
MAX(+)	OK	0.0536996	0.0123375	0.933963	M6
SNAI1(+)	OK	0.0101056	0.0123319	0.977563	M5
FOXP3(+)	OK	0.0224883	0.0122876	0.965224	M1
RBPJ(+)	OK	0.25655	0.0121539	0.731296	M4
NFATC3(+)	OK	0.290218	0.0121303	0.697652	M6
HES7(+)	OK	0.134722	0.0119626	0.853316	M3
ZFP42(+)	OK	0.0168498	0.0116006	0.97155	M1
NKX3-2(+)	OK	0.0107012	0.0115203	0.977778	M5
TEAD2(+)	OK	0.0168549	0.0114704	0.971675	M3
MYF6(+)	OK	0.0157483	0.0107985	0.973453	M4
ZNF772(+)	OK	0.0295892	0.0107939	0.959617	M6
CREM(+)	OK	0.128592	0.0107048	0.860703	M1
NR1D1(+)	OK	0.443961	0.0105601	0.545479	M3
ATF2(+)	OK	0.0130703	0.0105419	0.976388	M7
E2F6(+)	OK	0.0695551	0.0101957	0.920249	M3
RFXAP(+)	OK	0.0448656	0.0101468	0.944988	M4
DBP(+)	OK	0.0400677	0.0101121	0.94982	M1
NR2F2(+)	OK	0.575026	0.010023	0.414951	M3
FOXO1(+)	OK	0.302106	0.00988405	0.68801	M6
TFE3(+)	OK	0.023848	0.00940826	0.966744	M7
OLIG1(+)	OK	0.00734431	0.00937512	0.983281	M7
ZNF76(+)	OK	0.0532335	0.00930411	0.937462	M1
HMGA2(+)	OK	0.302229	0.00905208	0.688719	M7
PAX9(+)	OK	0.04219	0.00883889	0.948971	M1
MYOG(+)	OK	0.0808145	0.00861574	0.91057	M1
ETV5(+)	OK	0.257604	0.00859269	0.733804	M3
CHURC1(+)	OK	0.341221	0.00857898	0.6502	M3
NHLH1(+)	OK	0.295785	0.0085054	0.69571	M1
RELB(+)	OK	0.0495098	0.00837199	0.942118	M7
TCF7L2(+)	OK	0.402127	0.00835304	0.58952	M6
STAT6(+)	OK	0.251917	0.00832363	0.73976	M6
HOXD1(+)	OK	0.0120984	0.00822455	0.979677	M1
NANOG(+)	OK	0.0419309	0.00821308	0.949856	M7
USF1(+)	OK	0.024915	0.00814303	0.966942	M1
ONECUT3(+)	OK	0.271119	0.00808527	0.720796	M1
NR4A3(+)	OK	0.295792	0.00807493	0.696133	M1
OTX1(+)	OK	0.00541327	0.00784253	0.986744	M7
FOXJ2(+)	OK	0.0395166	0.00772594	0.952758	M1
SRF(+)	OK	0.279433	0.00752538	0.713041	M1
HAND1(+)	OK	0.323392	0.00745591	0.669152	M1
TCF3(+)	OK	0.162882	0.00735662	0.829762	M3
DBX2(+)	OK	0.122804	0.00731056	0.869886	M4
ZNF774(+)	OK	0.0912793	0.0072504	0.90147	M1
HOXA13(+)	OK	0.00399384	0.00723015	0.988776	M5
CTCFL(+)	OK	0.0406055	0.00711862	0.952276	M5
HEY1(+)	OK	0.237121	0.0070363	0.755843	M8
RXRB(+)	OK	0.0223593	0.00685587	0.970785	M7
POU1F1(+)	OK	0.0106676	0.00684962	0.982483	M1
MYOD1(+)	OK	0.0108696	0.00673728	0.982393	M1
TAL2(+)	OK	0.151111	0.00667918	0.84221	M8
SOX8(+)	OK	0.057043	0.00660164	0.936355	M5
SP5(+)	OK	0.0604339	0.00656745	0.932999	M4
SIRT6(+)	OK	0.00126243	0.00638274	0.992355	M5
HSFY2(+)	OK	0.0235464	0.00636518	0.970088	M1
NFE2L3(+)	OK	0.0240722	0.00635063	0.969577	M8
ELF3(+)	OK	0.0182097	0.00632112	0.975469	M1
MZF1(+)	OK	0.0413756	0.00629832	0.952326	M3
ESRRG(+)	OK	0.309989	0.00618681	0.683824	M1
ELF5(+)	OK	0.0108896	0.00616112	0.982949	M1
OVOL2(+)	OK	0.214054	0.00610942	0.779836	M3
TBX20(+)	OK	0.0141341	0.00601405	0.979852	M5
ZNF695(+)	OK	0.0185806	0.00598122	0.975438	M1
PAX4(+)	OK	0.0115022	0.00590098	0.982597	M4
CDX2(+)	OK	0.0298862	0.00587074	0.964243	M1
PRDM9(+)	OK	0.0131916	0.0058177	0.980991	M4
TCF12(+)	OK	0.140685	0.00576958	0.853545	M8
HOXA10(+)	OK	0.142001	0.00548094	0.852518	M4
TBX1(+)	OK	0.0329238	0.00543828	0.961638	M3
POU6F1(+)	OK	0.0264584	0.00540188	0.96814	M4
ZNF333(+)	OK	0.374505	0.00535286	0.620142	M6
LBX1(+)	OK	0.0121675	0.00532664	0.982506	M4
POU5F1(+)	OK	0.0828196	0.00523963	0.911941	M1
KLF3(+)	OK	0.203201	0.00513978	0.791659	M3
OTX2(+)	OK	0.0223881	0.00504402	0.972568	M7
RARG(+)	OK	0.0088974	0.00482911	0.986273	M5
ZFP64(+)	OK	0.0223318	0.00466464	0.973004	M4
ZNF354C(+)	OK	0.025232	0.00460279	0.970165	M2
IRF5(+)	OK	0.730112	0.00456667	0.265321	M3
POU4F3(+)	OK	0.00871081	0.00452357	0.986766	M4
ZNF467(+)	OK	0.00597959	0.00437154	0.989649	M7
DBX1(+)	OK	0.0184969	0.00430024	0.977203	M5
HOXB13(+)	OK	0.0079857	0.00429932	0.987715	M1
VDR(+)	OK	0.653955	0.00426208	0.341783	M7
ZNF174(+)	OK	0.0384722	0.00417571	0.957352	M5
AHDC1(+)	OK	0.0250493	0.00413284	0.970818	M4
ZNF497(+)	OK	0.0213536	0.00407787	0.974569	M4
ARNTL(+)	OK	0.077676	0.00398019	0.918344	M6
HLTF(+)	OK	0.0517657	0.00395623	0.944278	M1
VSX1(+)	OK	0.0166139	0.00386919	0.979517	M1
ZBTB33(+)	OK	0.00398115	0.00384703	0.992172	M4
SMAD1(+)	OK	0.334004	0.00377279	0.662223	M3
MXD3(+)	OK	0.0132462	0.00373602	0.983018	M5
HOXA3(+)	OK	0.128408	0.00360793	0.867984	M8
POU3F3(+)	OK	0.0195921	0.003601	0.976807	M4
MYB(+)	OK	0.375405	0.00358459	0.62101	M7
TEAD1(+)	OK	0.298669	0.00356482	0.697767	M1
CUX1(+)	OK	0.0573414	0.00355833	0.9391	M1
DLX1(+)	OK	0.0338767	0.00350025	0.962623	M5
PPARG(+)	OK	0.0366326	0.00343033	0.959937	M8
ZNF496(+)	OK	0.0512554	0.00343025	0.945314	M3
ZNF682(+)	OK	0.00373279	0.00341929	0.992848	M5
SHOX2(+)	OK	0.124311	0.0034069	0.872282	M1
PRDM16(+)	OK	0.356698	0.00337082	0.639931	M4
SETBP1(+)	OK	0.196073	0.00333036	0.800596	M3
FOXI1(+)	OK	0.00732257	0.00329983	0.989378	M4
HESX1(+)	OK	0.0686457	0.00325287	0.928101	M3
NFATC4(+)	OK	0.46473	0.003196	0.532074	M3
ZIC5(+)	OK	0.0150962	0.00317846	0.981725	M7
SCMH1(+)	OK	0.0197236	0.00313738	0.977139	M7
TFEB(+)	OK	0.0245068	0.00311668	0.972377	M2
HES5(+)	OK	0.00173705	0.00300392	0.995259	M5
TBX3(+)	OK	0.0863891	0.00296861	0.910642	M8
ISL1(+)	OK	0.0277181	0.00281722	0.969465	M4
PPARA(+)	OK	0.301793	0.00261366	0.695593	M1
SREBF2(+)	OK	0.0251016	0.00254828	0.97235	M7
GTF2IRD1(+)	OK	0.0214164	0.00251447	0.976069	M8
FOXO3(+)	OK	0.140606	0.00238594	0.857008	M4
PDX1(+)	OK	0.0153831	0.00236134	0.982256	M5
HOXA7(+)	OK	0.0218353	0.00233759	0.975827	M4
ZNF208(+)	OK	0.0282386	0.00231029	0.969451	M1
ZIC1(+)	OK	0.0117674	0.00225184	0.985981	M4
AR(+)	OK	0.289016	0.00223404	0.70875	M1
ZNF700(+)	OK	0.0212792	0.0022037	0.976517	M5
SP2(+)	OK	0.175204	0.00217573	0.82262	M5
THRB(+)	OK	0.0527467	0.00216737	0.945086	M1
POU2F2(+)	OK	0.703245	0.00204481	0.29471	M8
ZNF335(+)	OK	0.0196145	0.00202158	0.978364	M8
CEBPE(+)	OK	0.0462345	0.00199124	0.951774	M1
DLX2(+)	OK	0.0132346	0.00196007	0.984805	M7
TP73(+)	OK	0.00675886	0.0019539	0.991287	M7
ACAA1(+)	OK	0.0606852	0.00194068	0.937374	M4
SREBF1(+)	OK	0.585248	0.00186212	0.41289	M3
SP4(+)	OK	0.223671	0.0018545	0.774475	M5
RXRG(+)	OK	0.255489	0.00182732	0.742683	M4
HOXD13(+)	OK	0.0168536	0.00178006	0.981366	M5
ZXDC(+)	OK	0.0152327	0.00175945	0.983008	M4
TBX18(+)	OK	0.616143	0.00173405	0.382123	M3
TAL1(+)	OK	0.142221	0.00166693	0.856113	M3
HES2(+)	OK	0.0026849	0.00166371	0.995651	M5
MAF(+)	OK	0.551772	0.00159873	0.44663	M3
HEY2(+)	OK	0.585332	0.00152087	0.413147	M1
E2F1(+)	OK	0.475232	0.00150638	0.523261	M4
TFAP2D(+)	OK	0.0160926	0.00149898	0.982408	M1
NKX2-8(+)	OK	0.00492151	0.00145074	0.993628	M5
TFAP4(+)	OK	0.0763024	0.00144885	0.922249	M8
ZNF92(+)	OK	0.0240776	0.00141612	0.974506	M3
ZBTB2(+)	OK	0.0156075	0.00138346	0.983009	M1
HOXA2(+)	OK	0.141651	0.00136398	0.856985	M8
GSX2(+)	OK	0.0134788	0.00131324	0.985208	M2
TFAM(+)	OK	0.0370511	0.00131088	0.961638	M7
NR5A1(+)	OK	0.0178087	0.00127819	0.980913	M4
NR1I2(+)	OK	0.0760222	0.00116715	0.922811	M1
ZNF671(+)	OK	0.00436938	0.00114077	0.99449	M2
PRDM15(+)	OK	0.00268178	0.00111148	0.996207	M7
LTF(+)	OK	0.0188809	0.0010886	0.980031	M5
HMBOX1(+)	OK	0.0518086	0.000973082	0.947218	M8
ZNF713(+)	OK	0.0524352	0.000910249	0.946655	M4
HNF1A(+)	OK	0.0259615	0.000908941	0.97313	M1
ZNF30(+)	OK	0.0573713	0.000869689	0.941759	M3
PURG(+)	OK	0.0140634	0.000823041	0.985114	M1
PITX1(+)	OK	0.0229083	0.000785194	0.976306	M7
HSFX2(+)	OK	0.00315546	0.000703123	0.996141	M1
HOXD10(+)	OK	0.197373	0.000700529	0.801926	M3
CREB3L1(+)	OK	0.309802	0.00069305	0.689505	M1
ZNF552(+)	OK	0.0236661	0.000679951	0.975654	M5
DRGX(+)	OK	0.536729	0.00067514	0.462596	M7
GFI1(+)	OK	0.578298	0.00052978	0.421173	M6
STAT3(+)	OK	0.0397802	0.000526005	0.959694	M6
IKZF2(+)	OK	0.325958	0.00049481	0.673547	M8
SRY(+)	OK	0.0478038	0.000490829	0.951705	M2
PAX5(+)	OK	0.0744029	0.000452029	0.925145	M1
LEF1(+)	OK	0.147468	0.000417916	0.852114	M8
ZNF813(+)	OK	0.0321823	0.000376179	0.967441	M4
PURA(+)	OK	0.195274	0.000370354	0.804355	M3
POU3F2(+)	OK	0.0028588	0.000324257	0.996817	M4
MXD1(+)	OK	0.133896	0.000316097	0.865787	M7
SOX9(+)	OK	0.523271	0.000307292	0.476422	M6
ZNF580(+)	OK	0.0165191	0.000280461	0.9832	M4
ZNF195(+)	OK	0.0101881	0.000257535	0.989554	M2
ARID5A(+)	OK	0.0121943	0.000254088	0.987552	M1
TFEC(+)	OK	0.764845	0.000251857	0.234903	M3
MAFA(+)	OK	0.0848894	0.000246288	0.914864	M2
ESRRA(+)	OK	0.311089	0.000161759	0.68875	M1
ZNF668(+)	OK	0.0143293	0.000151366	0.985519	M1
ZNF345(+)	OK	0.00283196	0.000149652	0.997018	M1
PITX3(+)	OK	0.0256346	0.00010138	0.974264	M1
ZNF43(+)	OK	0.028255	8.0125e-05	0.971665	M4
POU2F3(+)	OK	0.00728965	7.24648e-05	0.992638	M4
MSX2(+)	OK	0.0501637	6.10324e-05	0.949775	M4
ZNF418(+)	OK	0.0716158	4.85233e-05	0.928336	M1
ZFP90(+)	OK	0.0248629	2.85255e-05	0.975109	M4
NKX6-2(+)	OK	0.433008	1.6227e-05	0.566976	M4
MAFK(+)	OK	0.0187673	9.22449e-06	0.981224	M4
ZNF93(+)	OK	0.0896842	5.88603e-14	0.910316	M7
HSF5(+)	OK	0.0133404	4.4466e-14	0.98666	M1
ETV2(+)	OK	0.132901	1.2304e-14	0.867099	M7
AHRR(+)	OK	0.0264835	6.68156e-15	0.973516	M1
TFAP2E(+)	OK	0.00792178	1.92076e-15	0.992078	M2
GCM1(+)	OK	0.00474234	2.88289e-16	0.995258	M1
NKX2-4(+)	OK	0.00488668	1.79089e-16	0.995113	M8
BACH1(+)	OK	0.0178132	0	0.982187	M6
FOXL1(+)	OK	0.625313	0	0.374687	M7
ZNF432(+)	OK	0.0355868	0	0.964413	M7
BHLHE41(+)	OK	0.157378	0	0.842622	M7
ZNF516(+)	OK	0.0646804	0	0.93532	M3
NFIX(+)	OK	0.511526	0	0.488474	M3
POU4F2(+)	OK	0.00960166	0	0.990398	M5
HNF1B(+)	OK	0.0413064	0	0.958694	M5
GBX1(+)	OK	0.0608915	0	0.939109	M1
IRF2(+)	OK	0.0128506	0	0.987149	M1
RAD21(+)	OK	0.033389	0	0.966611	M1
HOXC8(+)	OK	0.0427728	0	0.957227	M1
BATF(+)	OK	0.678654	0	0.321346	M8
ING4(+)	OK	0.0785392	0	0.921461	M8
ZNF773(+)	OK	0.0198191	0	0.980181	M8
ZNF484(+)	OK	0.019745	0	0.980255	M4
ZNF528(+)	OK	0.0160667	0	0.983933	M4
NR1H4(+)	OK	0.000843955	0	0.999156	M4
KLF1(+)	OK	0.00988784	0	0.990112	M4
FIGLA(+)	OK	0.0167762	0	0.983224	M2
