# Supplementary material for: Integrated analysis of single-cell RNA sequencing and bulk RNA data reveals gene regulatory networks and targets in dilated cardiomyopathy
Source: Sci Rep. 2024 Jun 17;14:13942. doi: 10.1038/s41598-024-64693-2 (PMC11183045; doi:10.1038/s41598-024-64693-2)
Supplement: Supplementary file 11 — Supplementary Table 3. [file 41598_2024_64693_MOESM11_ESM.xlsx]

## Sheet: Sheet1
Gene	Count
EEF1A1	4
FOS	4
FOSB	4
SOX4	4
ATF3	3
CDKN1A	3
EGR1	3
HSPA1A	3
IER2	3
JUN	3
JUNB	3
JUND	3
RPL10	3
RPL13	3
RPL19	3
RPL21	3
RPL37	3
RPL41	3
RPLP2	3
RPS3	3
RPS8	3
UBB	3
ADCYAP1	2
ATP1A1	2
BARX2	2
BAZ2B	2
BBX	2
BPTF	2
BTG1	2
CCDC47	2
CEBPA	2
COBLL1	2
DDIT3	2
DNAJB4	2
EEF2K	2
EIF3D	2
EIF4G2	2
ELN	2
FOSL1	2
FOSL2	2
FUS	2
GFRA3	2
GPX1	2
H3F3A	2
HEXIM1	2
HNRNPU	2
HP	2
HS3ST4	2
HSP90AA1	2
HSPA1B	2
ID2	2
IFRD1	2
INTS6	2
KDM2A	2
MAFF	2
MEF2C	2
METTL12	2
NOLC1	2
PABPC1	2
PLK2	2
PNRC1	2
PPP1R15A	2
PRG4	2
PTMA	2
RAE1	2
RBP4	2
RC3H2	2
RPL13A	2
RPL21P28	2
RPL23A	2
RPL31	2
RPL32	2
RPL34	2
RPL6	2
RPS13	2
RPS14	2
RPS19	2
RPS21	2
RPS27	2
RPS27A	2
SAT1	2
SIVA1	2
SLC20A1	2
SLC38A2	2
SLPI	2
SMAD7	2
SRSF3	2
SUMO2	2
TAF7	2
TOB1	2
TOP1	2
TP53I11	2
TUBB2B	2
UBA52	2
UBC	2
YME1L1	2
ZBTB32	2
ZEB1	2
ZFP36	2
ZFP36L2	2
ZNF160	2
